# Supplementary material for: Two new species and one new record of Ischnothyreus Simon, 1893 (Araneae, Oonopidae) from China
Source: Biodivers Data J. 2024 Apr 11;12:e122100. doi: 10.3897/BDJ.12.e122100 (PMC11026908; doi:10.3897/BDJ.12.e122100)
Supplement: XML Treatment for Ischnothyreus longyang [file BDJ.12.e122100-treatment2.xml]

<!DOCTYPE tp:taxon-treatment
  PUBLIC "-//TaxonX//DTD Taxonomic Treatment Publishing DTD v0 20100105//EN" "tax-treatment-NSO.dtd">
<tp:taxon-treatment xmlns:tp="http://www.plazi.org/taxpub"><tp:treatment-meta><mixed-citation publication-type="journal"><person-group><name><surname>Song</surname><given-names>Chenxue</given-names></name><name><surname>Tong</surname><given-names>Yanfeng</given-names></name><name><surname>Bian</surname><given-names>Dongju</given-names></name><name><surname>Zhang</surname><given-names>Zhisheng</given-names></name></person-group><article-title>Two new species and one new record of <italic><tp:taxon-name><tp:taxon-name-part taxon-name-part-type="genus" reg="Ischnothyreus">Ischnothyreus</tp:taxon-name-part></tp:taxon-name></italic> Simon, 1893 (<tp:taxon-name><tp:taxon-name-part taxon-name-part-type="order">Araneae</tp:taxon-name-part></tp:taxon-name>, <tp:taxon-name><tp:taxon-name-part taxon-name-part-type="family">Oonopidae</tp:taxon-name-part></tp:taxon-name>) from China</article-title><source>Biodivers Data J</source><day>11</day><month>04</month><year>2024</year><volume>12</volume><pub-id pub-id-type="doi">10.3897/BDJ.12.e122100</pub-id></mixed-citation></tp:treatment-meta><tp:nomenclature><tp:taxon-name>
            <object-id xmlns:xlink="http://www.w3.org/1999/xlink" content-type="arpha" xlink:type="simple">6632E758-B96B-589E-926F-D3B440D3034D</object-id>
            <tp:taxon-name-part taxon-name-part-type="genus">Ischnothyreus</tp:taxon-name-part>
            <tp:taxon-name-part taxon-name-part-type="species">longyang</tp:taxon-name-part>
            <object-id xmlns:xlink="http://www.w3.org/1999/xlink" content-type="zoobank" xlink:type="simple" object-id-type="ZooBank">E2BDA5A7-657E-4266-AF1B-F5A5EC00B662</object-id>
          </tp:taxon-name><tp:taxon-authority>Tong &amp; Zhang</tp:taxon-authority><tp:taxon-status xmlns:xlink="http://www.w3.org/1999/xlink" xlink:type="simple">sp. nov.</tp:taxon-status></tp:nomenclature><tp:treatment-sec sec-type="materials"><title>Materials</title><list list-type="alpha-lower" list-content="occurrences"><list-item><p><bold>Type status:</bold> <named-content xmlns:xlink="http://www.w3.org/1999/xlink" content-type="dwc:typeStatus" xlink:type="simple">Holotype</named-content>. <bold>Occurrence:</bold> recordNumber: <named-content xmlns:xlink="http://www.w3.org/1999/xlink" content-type="dwc:recordNumber" xlink:type="simple">SYNU-721</named-content>; recordedBy: <named-content xmlns:xlink="http://www.w3.org/1999/xlink" content-type="dwc:recordedBy" xlink:type="simple">Zongxu Li, Luyu Wang</named-content>; individualCount: <named-content xmlns:xlink="http://www.w3.org/1999/xlink" content-type="dwc:individualCount" xlink:type="simple">1</named-content>; sex: <named-content xmlns:xlink="http://www.w3.org/1999/xlink" content-type="dwc:sex" xlink:type="simple">male</named-content>; lifeStage: <named-content xmlns:xlink="http://www.w3.org/1999/xlink" content-type="dwc:lifeStage" xlink:type="simple">adult</named-content>; occurrenceID: <named-content xmlns:xlink="http://www.w3.org/1999/xlink" content-type="dwc:occurrenceID" xlink:type="simple">57B4E8C2-B0A4-5835-8ED2-92C6C567A3F6</named-content>; <bold>Taxon:</bold> scientificName: <named-content xmlns:xlink="http://www.w3.org/1999/xlink" content-type="dwc:scientificName" xlink:type="simple"><italic><tp:taxon-name><tp:taxon-name-part taxon-name-part-type="genus" reg="Ischnothyreus">Ischnothyreus</tp:taxon-name-part><tp:taxon-name-part taxon-name-part-type="species" reg="longyang">longyang</tp:taxon-name-part></tp:taxon-name></italic></named-content>; order: <named-content xmlns:xlink="http://www.w3.org/1999/xlink" content-type="dwc:order" xlink:type="simple"><tp:taxon-name><tp:taxon-name-part taxon-name-part-type="order">Araneae</tp:taxon-name-part></tp:taxon-name></named-content>; family: <named-content xmlns:xlink="http://www.w3.org/1999/xlink" content-type="dwc:family" xlink:type="simple"><tp:taxon-name><tp:taxon-name-part taxon-name-part-type="family">Oonopidae</tp:taxon-name-part></tp:taxon-name></named-content>; genus: <named-content xmlns:xlink="http://www.w3.org/1999/xlink" content-type="dwc:genus" xlink:type="simple"><tp:taxon-name><tp:taxon-name-part taxon-name-part-type="genus">Ischnothyreus</tp:taxon-name-part></tp:taxon-name></named-content>; <bold>Location:</bold> country: <named-content xmlns:xlink="http://www.w3.org/1999/xlink" content-type="dwc:country" xlink:type="simple">China</named-content>; stateProvince: <named-content xmlns:xlink="http://www.w3.org/1999/xlink" content-type="dwc:stateProvince" xlink:type="simple">Yunnan</named-content>; county: <named-content xmlns:xlink="http://www.w3.org/1999/xlink" content-type="dwc:county" xlink:type="simple">Baoshan City</named-content>; locality: <named-content xmlns:xlink="http://www.w3.org/1999/xlink" content-type="dwc:locality" xlink:type="simple">Longyang District, Lujiang Town, Nankang bealock,</named-content>; <bold>Identification:</bold> identifiedBy: <named-content xmlns:xlink="http://www.w3.org/1999/xlink" content-type="dwc:identifiedBy" xlink:type="simple">Yanfeng Tong</named-content>; <bold>Event:</bold> samplingProtocol: <named-content xmlns:xlink="http://www.w3.org/1999/xlink" content-type="dwc:samplingProtocol" xlink:type="simple">sifting leaf litter</named-content>; eventDate: <named-content xmlns:xlink="http://www.w3.org/1999/xlink" content-type="dwc:eventDate" xlink:type="simple">28/02/2011</named-content></p></list-item></list></tp:treatment-sec><tp:treatment-sec sec-type="Description"><title>Description</title><p><bold>Male (holotype). Body</bold>: habitus as in Fig. <xref ref-type="fig" rid="F11136092">4</xref>A–C; body length 1.91. <bold>Carapace</bold>: 0.91 long, 0.73 wide; yellow, oval in dorsal view, with brown egg-shaped patches behind eyes, pars cephalica strongly elevated in lateral view, sur­face of elevated portion of pars cephalica smooth, sides finely reticulate, lateral margin straight, smooth (Fig. <xref ref-type="fig" rid="F11136092">4</xref>C and D). <bold>Clypeus</bold>: straight in frontal view, ALE separated from edge of carapace less than their diameter (Fig. <xref ref-type="fig" rid="F11136092">4</xref>F). <bold>Eyes</bold>: ALE largest, ALE circular, PME circular, PLE oval; posterior eye row straight from above; ALE touching, ALE-PLE touching. <bold>Sternum</bold>: longer than wide, pale orange (Fig. <xref ref-type="fig" rid="F11136092">4</xref>E). <bold>Mouthparts</bold>: chelicerae, endites and labium yellow; chelicerae straight, base of fangs with flag-like process, fang groove with a few small and two larger denticles (Fig. <xref ref-type="fig" rid="F11136094">5</xref>K and L); an­teromedian tip of endites with one strong, tooth-like projection (Fig. <xref ref-type="fig" rid="F11136092">4</xref>E). <bold>Abdomen</bold>: 1.00 long, 0.61 wide; dorsal scutum well sclerotised, dark brown, covering 1/2 of the abdomen width and approximately 1/2 of the abdomen length, not fused to epigastric scutum; epigastric and postepigastric scutum well sclerotised, yellow, fused; postepigastric scutum covering about 2/3 of the abdomen length. <bold>Legs</bold>: pale orange, femur I with 2 prolateral spines, tibia I with 4 pairs, metatarsus I with 2 pairs of long ventral spines. Leg II spination similar to leg I, except femur with only 1 prolateral spine. Legs III and IV spineless. <bold>Palp</bold>: trochanter without ventral projection; bulb with 1 ven­tral protuberance, distal end of bulb stout, with a retrolateral broad lobe (Fig. <xref ref-type="fig" rid="F11136094">5</xref>A–I).</p><p><bold>Female.</bold> Unknown.</p></tp:treatment-sec><tp:treatment-sec sec-type="Diagnosis"><title>Diagnosis</title><p>The new species is similar to <italic><tp:taxon-name><tp:taxon-name-part taxon-name-part-type="genus" reg="Ischnothyreus">Ischnothyreus</tp:taxon-name-part><tp:taxon-name-part taxon-name-part-type="species" reg="qiuxing">qiuxing</tp:taxon-name-part></tp:taxon-name></italic> Tong &amp; Li, 2021 in the size of the abdominal scuta, but can be distinguished by the flag-shaped sclerotised process of cheliceral fang (Fig. <xref ref-type="fig" rid="F11136094">5</xref>K) vs. finger-shaped process (<xref ref-type="bibr" rid="B11150222">Tong et al. 2021</xref>: figs. 13H–J, 21F and G) and the broad retrolateral lobe of palpal bulb (Fig. <xref ref-type="fig" rid="F11136094">5</xref>H) vs. lack the lobe, but has a tuber-like projection (<xref ref-type="bibr" rid="B11150222">Tong et al. 2021</xref>: fig. 14H).</p></tp:treatment-sec><tp:treatment-sec sec-type="Etymology"><title>Etymology</title><p>The specific epithet is a noun in apposition taken from the type locality.</p></tp:treatment-sec><tp:treatment-sec sec-type="Distribution"><title>Distribution</title><p>Known only from the type locality.</p></tp:treatment-sec><tp:treatment-sec><!--Section generated to contain objects referenced in tp:taxon-treatment.--><fig id="F11136092" position="float" orientation="portrait"><object-id xmlns:xlink="http://www.w3.org/1999/xlink" content-type="arpha" xlink:type="simple">420AF41A-6305-5A86-A8D3-802E2E10E90E</object-id><object-id xmlns:xlink="http://www.w3.org/1999/xlink" content-type="doi" xlink:type="simple">10.3897/BDJ.12.e122100.figure4</object-id><label>Figure 4.</label><caption><p><italic><tp:taxon-name><tp:taxon-name-part taxon-name-part-type="genus" reg="Ischnothyreus">Ischnothyreus</tp:taxon-name-part><tp:taxon-name-part taxon-name-part-type="species" reg="longyang">longyang</tp:taxon-name-part></tp:taxon-name></italic> sp. nov., male holotype. <bold>A</bold> habitus, dorsal view; <bold>B</bold> habitus, ventral view; <bold>C</bold> habitus, lateral view; <bold>D</bold> prosoma, dorsal view; <bold>E</bold> prosoma, ventral view; <bold>F</bold> prosoma, anterior view; <bold>G</bold> left chelicera, anterior view; <bold>H</bold> left chelicera, lateral view; <bold>I</bold> left chelicera, posterior view. Abbreviation: stp = strong, tooth-like projection. Scale bars: A–F = 0.4 mm; G–I = 0.1 mm.</p></caption><graphic xmlns:xlink="http://www.w3.org/1999/xlink" xlink:href="bdj-12-e122100-g004.jpg" position="float" id="oo_977069.jpg" orientation="portrait" xlink:type="simple"><uri content-type="original_file" xlink:type="simple">https://binary.pensoft.net/fig/977069</uri></graphic></fig><fig id="F11136094" position="float" orientation="portrait"><object-id xmlns:xlink="http://www.w3.org/1999/xlink" content-type="arpha" xlink:type="simple">577F7755-C93B-5A93-BC8A-F54114800DDC</object-id><object-id xmlns:xlink="http://www.w3.org/1999/xlink" content-type="doi" xlink:type="simple">10.3897/BDJ.12.e122100.figure5</object-id><label>Figure 5.</label><caption><p><italic><tp:taxon-name><tp:taxon-name-part taxon-name-part-type="genus" reg="Ischnothyreus">Ischnothyreus</tp:taxon-name-part><tp:taxon-name-part taxon-name-part-type="species" reg="longyang">longyang</tp:taxon-name-part></tp:taxon-name></italic> sp. nov., male holotype, light (A–C) and SEM (D–L) images. <bold>A</bold> left palp, prolateral view; <bold>B</bold> left palp, retrolateral view; <bold>C</bold> left palp, dorsal view; <bold>D</bold> left palp, prolateral view; <bold>E</bold> left palp, retrolateral view; <bold>F</bold> left palp, dorsal view; <bold>G</bold> palpal bulb, prolateral view; <bold>H</bold> distal part of palpal bulb, retrolateral view; <bold>I</bold> distal part of palpal bulb, dorsal view; <bold>J</bold> left chelicera, anterior view; <bold>K</bold> distal part of left chelicera, anterior view; <bold>L</bold> distal part of left chelicera, posterior view. Abbreviation: fp = flag-shaped process; rl = retrolateral lobe. Scale bars: A–F, J–L = 0.1 mm; G–I = 0.05 mm.</p></caption><graphic xmlns:xlink="http://www.w3.org/1999/xlink" xlink:href="bdj-12-e122100-g005.jpg" position="float" id="oo_977070.jpg" orientation="portrait" xlink:type="simple"><uri content-type="original_file" xlink:type="simple">https://binary.pensoft.net/fig/977070</uri></graphic></fig></tp:treatment-sec><ref-list><ref id="B11150222"><element-citation xmlns:xlink="http://www.w3.org/1999/xlink" publication-type="article" xlink:type="simple"><person-group person-group-type="author"><name name-style="western"><surname>Tong</surname><given-names>Y. F.</given-names></name><name name-style="western"><surname>Sun</surname><given-names>X. C.</given-names></name><name name-style="western"><surname>Li</surname><given-names>S. Q.</given-names></name><name name-style="western"><surname>Bian</surname><given-names>D. J.</given-names></name></person-group><year>2021</year><article-title>Taxonomic study of the genus <italic><tp:taxon-name><tp:taxon-name-part taxon-name-part-type="genus" reg="Ischnothyreus">Ischnothyreus</tp:taxon-name-part></tp:taxon-name></italic> (<tp:taxon-name><tp:taxon-name-part taxon-name-part-type="order">Araneae</tp:taxon-name-part></tp:taxon-name>, <tp:taxon-name><tp:taxon-name-part taxon-name-part-type="family">Oonopidae</tp:taxon-name-part></tp:taxon-name>) from Xishuangbanna Rainforest, southwestern China</article-title><source>ZooKeys</source><volume>1034</volume><fpage>165</fpage><lpage>197</lpage><pub-id pub-id-type="doi">10.3897/zookeys.1034.63388</pub-id></element-citation></ref></ref-list></tp:taxon-treatment>
